# Supplementary material for: Survival Outcomes of First-Line Therapy in De Novo Metastatic Urothelial Carcinoma with Histologic Subtypes: A National Cancer Database Analysis
Source: Cancers (Basel). 2026 Mar 14;18(6):950. doi: 10.3390/cancers18060950 (PMC13025140; doi:10.3390/cancers18060950)
Supplement: Supplementary file 1 [file cancers-18-00950-s001.zip]

Archive with 1 entries (1 files):
- cancers-4167129-supplementary.pdf
